# Supplementary material for: Development of raster scanning IMRT using a robotic radiosurgery system
Source: J Radiat Res. 2021 Jan 18;62(2):364–73. doi: 10.1093/jrr/rraa136 (PMC7948854; doi:10.1093/jrr/rraa136)
Supplement: Suppl_Figure_1_R5_rraa136 [file suppl_figure_1_r5_rraa136.zip]

Archive with 1 entries (1 files):
- Suppl Figure 1_R5.tif
